# Supplementary material for: CRISPR-induced DNA reorganization for multiplexed nucleic acid detection
Source: Nat Commun. 2023 Mar 17;14:1505. doi: 10.1038/s41467-023-36874-6 (PMC10022571; doi:10.1038/s41467-023-36874-6)
Supplement: Supplementary file 3 — Supplementary Data 1 [file 41467_2023_36874_MOESM3_ESM.xlsx]

## Sheet: Sheet1
	name	sequence (5' - 3')	length
	DNAcrRNA
	DNAcrRNAtrca (Fig. S2)	gcgcTAATACGACTCACTATAGGGgtctaagaactttaaataatttctactgttgtagatATCCCCCTTTCGCCAGCTGGCGTA	84
	DNAcrRNAtrc3a (Fig 3b)	gcgcTAATACGACTCACTATAGGGgtctaagaactttaaataatttctactgttgtagatCAACGTCGTGACTGGGAAGTTACC	84
	DNAcrRNAtrc3a_Ts (Fig 4b)	gcgcTAATACGACTCACTATAGGGgtctaagaactttaaataatttctactgttgtagatCAACGTCGTGACTGGGAAGTTACCCTAGCATAACCCCTCTCTAAACGGAGGGGTTT	116
	DNAcrRNAtrcGFP	gcgcTAATACGACTCACTATAGGGgtctaagaactttaaataatttctactgttgtagatgatggtgatgttaatgggttctgtCTAGCATAACCCCTCTCTAAACGGAGGGGTTT	116
	DNAcrRNAtrcBFP	gcgcTAATACGACTCACTATAGGGgtctaagaactttaaataatttctactgttgtagatagtgcacgtctgagggtgccgtacCTAGCATAACCCCTCTCTAAACGGAGGGGTTT	116
	DNAcrRNAtrcRFP	gcgcTAATACGACTCACTATAGGGgtctaagaactttaaataatttctactgttgtagattcaaagagttcatgcgttcgtatgCTAGCATAACCCCTCTCTAAACGGAGGGGTTT	116
	DNAcrRNAtrcTre	GCGCTAATACGACTCACTATAGGGgtctaagaactttaaataatttctactgttgtagatTGCAAGCGGGTTAACTGACTGGCGCTAGCATAACCCCTCTCTAAACGGAGGGGTTT	116
	Molecular beacon
	top-TAMRA	CCATGATTACGAAGGCTCCACTGCTTCTGCTTGGGA-TAMRA	36
	bottom-Quencher	5IABkFQ-TCCCAAGCAGAAGCAGTGGAGCCTTCGTAATCATGG	36
	HDR
	HA30trca	ATGATTACGGATTCACTGGCCGTCGTTTTACAACGTCGTGACTGGGAAAACCCTGGCGTTACCCAACTTAATCGCCTTGCAGCACATCCCCCTTTCGCCAGCTGGCGTAATAGCG	115
	HA40trca	GTCCATGACCATGATTACGGATTCACTGGCCGTCGTTTTACAACGTCGTGACTGGGAAAACCCTGGCGTTACCCAACTTAATCGCCTTGCAGCACATCCCCCTTTCGCCAGCTGGCGTAATAGCGAAGAGGCCCG	135
	Proxi
	proxi-LacZa_top	gcgaaattaatacgactcactatagggaaataattttgtttaactttaagaaggagatataccATGACCATGATTACGGATTCACTGGCCGTCGTTCTTCAGCGCCGTGACTGGGAAAACCCTGGC	126
	proxi-LacZa_bottom	gtaacGCCAGGGTTTTCCCAGTCACGGCGCTGAAGAACGACGGCCAGTGAATCCGTAATCATGGTCATggtatatctccttcttaaagttaaacaaaattatttccctatagtgagtcgtattaatttcgc-P	133
	proxi-GFP_top	gcgaaattaatacgactcactatagggaaataattttgtttaactttaagaaggagatataccatgagtaaaggagaagaacttttcactggagttgtcccaattcttgttgaactcgatggtgatgttaatgggcacaaatt	143
	proxi-GFP_bottom	cagaaaatttgtgcccattaacatcaccatcgagttcaacaagaattgggacaactccagtgaaaagttcttctcctttactcatggtatatctccttcttaaagttaaacaaaattatttccctatagtgagtcgtattaatttcgc-P	150
	proxi-BFP_top	gcgaaattaatacgactcactatagggaaataattttgtttaactttaagaaggagatataccatgagcgaactgatcaaagagaacatgcacatgaagctgtacatggaaggcaccgttgacaaccaccacttcaagtgcacgtctgagggtgagggtaag	162
	proxi-BFP_bottom	tacggcttaccctcaccctcagacgtgcacttgaagtggtggttgtcaacggtgccttccatgtacagcttcatgtgcatgttctctttgatcagttcgctcatggtatatctccttcttaaagttaaacaaaattatttccctatagtgagtcgtattaatttcgc-P	169
	proxi-RFP_top	gcgaaattaatacgactcactatagggaaataattttgtttaactttaagaaggagatataccatggcttcctccgaagacgtgatcaaagagttcatgcgtttcaaagtt	111
	proxi-RFP_bottom	atacgaactttgaaacgcatgaactctttgatcacgtcttcggaggaagccatggtatatctccttcttaaagttaaacaaaattatttccctatagtgagtcgtattaatttcgc-P	118
	proxi-Tre_top	gcgaaattaatacgactcactatagggaaataattttgtttaactttaagaaggagatataccATGGGAACAGCGGTACGGATAGACTATGCAAGCGGGTTAACTGATCGCGAAAACTCTATGTTCAAAGAAATCCAGTTGTCAGGCGTTTTTGCCGATTCAAAAACCTTTGTGGATAGCCATCCCAAATTGCCC	195
	proxi-Tre_bottom	GCCAGGGGCAATTTGGGATGGCTATCCACAAAGGTTTTTGAATCGGCAAAAACGCCTGACAACTGGATTTCTTTGAACATAGAGTTTTCGCGATCAGTTAACCCGCTTGCATAGTCTATCCGTACCGCTGTTCCCATggtatatctccttcttaaagttaaacaaaattatttccctatagtgagtcgtattaatttcgc-P	202
	Linear truncated genes
	lipET15trca	ctcgacgctctcccttatgcgactcctgcattaggaagcagcccagtagtaggttgaggccgttgagcaccgccgccgcaaggaatggtgcatgcaaggagatggcgcccaacagtcccccggccacggggcctgccaccatacccacgccgaaacaagcgctcatgagcccgaagtggcgagcccgatcttccccatcggtgatgtcggcgatataggcgccagcaaccgcacctgtggcgccggtgatgccggccacgatgcgtccggcgtagaggatcgagatctcgatcccgcgaaattaatacgactcactataggggaattgtgagcggataacaattcccctctagaaataattttgtttaactttaagaaggagatataccatgggcagca…	831
	lipET15trc3a	ctcgacgctctcccttatgcgactcctgcattaggaagcagcccagtagtaggttgaggccgttgagcaccgccgccgcaaggaatggtgcatgcaaggagatggcgcccaacagtcccccggccacggggcctgccaccatacccacgccgaaacaagcgctcatgagcccgaagtggcgagcccgatcttccccatcggtgatgtcggcgatataggcgccagcaaccgcacctgtggcgccggtgatgccggccacgatgcgtccggcgtagaggatcgagatctcgatcccgcgaaattaatacgactcactataggggaattgtgagcggataacaattcccctctagaaataattttgtttaactttaagaaggagatataccatgggcagca…	874
	lipBR939btrcGFP	taatacgactcactatagggagaccacaacggtttccctctagacctaactaactaaagattaactttataaggaggaaaaacatatgagtaaaggagaagaacttttcactggagttgtcccaattcttgttgaattagatggtgatgttaatgggttctgtcagtggagagggtgaaggtgatgcaacatacggaaaacttacccttaaatttatttgcactactggaaaactacctgttccatggccaacacttgtcactactttgacttatggtgttcaatgcttttcaagatacccagatcatatgaaacggcatgactttttcaagagtgccatgcccgaaggttatgtacaggaaagaactatatttttcaaagatgacgggaactataaga…	951
	lipET15trcBFP	catacccacgccgaaacaagcgctcatgagcccgaagtggcgagcccgatcttccccatcggtgatgtcggcgatataggcgccagcaaccgcacctgtggcgccggtgatgccggccacgatgcgtccggcgtagaggatcgagatctcgatcccgcgaaattaatacgactcactataggggaattgtgagcggataacaattcccctctagaaataattttgtttaactttaagaaggagatataccatggattacaaggatgacgacgataagcaccatcatcaccaccatagtggaggaggaggcagtgagaacctctacttccaatcgatgagcgaactgatcaaagagaacatgcacatgaagctgtacatggaaggcaccgttgacaacca…	1207
	lipET15trcRFP	catacccacgccgaaacaagcgctcatgagcccgaagtggcgagcccgatcttccccatcggtgatgtcggcgatataggcgccagcaaccgcacctgtggcgccggtgatgccggccacgatgcgtccggcgtagaggatcgagatctcgatcccgcgaaattaatacgactcactataggggaattgtgagcggataacaattcccctctagaaataattttgtttaactttaagaaggagatataccatggattacaaggatgacgacgataagcaccatcatcaccaccatagtggaggaggaggcagtgagaacctctacttccaatcgatggcttcctccgaagacgttatcaaagagttcatgcgttcgtatggaaggttccgttaacggtc…	1183
	lipET15trcTre	CATACCCACGCCGAAACAAGCGCTCATGAGCCCGAAGTGGCGAGCCCGATCTTCCCCATCGGTGATGTCGGCGATATAGGCGCCAGCAACCGCACCTGTGGCGCCGGTGATGCCGGCCACGATGCGTCCGGCGTAGAGGATCGAGATCTCGATCCCGCGAAATTAATACGACTCACTATAGGGGAATTGTGAGCGGATAACAATTCCCCTCTAGAAATAATTTTGTTTAACTTTAAGAAGGAGATATACCATGGGCAGCAGCGATTATAAAGATGATGATGATAAAGGACATCATCATCATCATCACAGCAGCGGCGAGAACCTGTACTTCCAATCCTCTGGAGGTGGGGGTTCTGGAACAGCGGTACGGATAGATTATGCAAGCGGGTTAACTGACTG…	1964
	RePAIRed genes
	lipET15-LacZa	ctcgacgctctcccttatgcgactcctgcattaggaagcagcccagtagtaggttgaggccgttgagcaccgccgccgcaaggaatggtgcatgcaaggagatggcgcccaacagtcccccggccacggggcctgccaccatacccacgccgaaacaagcgctcatgagcccgaagtggcgagcccgatcttccccatcggtgatgtcggcgatataggcgccagcaaccgcacctgtggcgccggtgatgccggccacgatgcgtccggcgtagaggatcgagatctcgatcccgcgaaattaatacgactcactataggggaattgtgagcggataacaattcccctctagaaataattttgtttaactttaagaaggagatataccatgggcagca…	886
	lipBR939bGFP	gcgaaattaatacgactcactatagggaaataattttgtttaactttaagaaggagatataccatgagtaaaggagaagaacttttcactggagttgtcccaattcttgttgaactcgatggtgatgttaatgggcacaaattttctgtcagtggagagggtgaaggtgatgcaacatacggaaaacttacccttaaatttatttgcactactggaaaactacctgttccatggccaacacttgtcactactttgacttatggtgttcaatgcttttcaagatacccagatcatatgaaacggcatgactttttcaagagtgccatgcccgaaggttatgtacaggaaagaactatatttttcaaagatgacgggaactataagacacgtgctgaagtc…	937
	lipET15-BFP	gcgaaattaatacgactcactatagggaaataattttgtttaactttaagaaggagatataccatgagcgaactgatcaaagagaacatgcacatgaagctgtacatggaaggcaccgttgacaaccaccacttcaagtgcacgtctgagggtgagggtaagccgtacgaaggcacccaaaccatgcgtatcaaagttgtggagggcggtccactgccgttcgcttttgacattctggcgaccagcttcctgtacggttccaaaacgttcattaaccatactcagggcattccggatttcttcaaacagagctttccggaaggtttcacctgggagcgtgtcaccacgtatgaagatggtggtgtgttgaccgccacccaagatacctccctgcaagat…	944
	lipET15-RFP	gcgaaattaatacgactcactatagggaaataattttgtttaactttaagaaggagatataccatggcttcctccgaagacgtgatcaaagagttcatgcgtttcaaagttcgtatggaaggttccgttaacggtcacgagttcgaaatcgaaggtgaaggtgaaggtcgtccgtacgaaggtacccagaccgctaaactgaaagttaccaaaggtggtccgctgccgttcgcttgggacatcctgtccccgcagttccagtacggttccaaagcttacgttaaacacccggctgacatcccggactacctgaaactgtccttcccggaaggtttcaaatgggaacgtgttatgaacttcgaagacggtggtgttgttaccgttacccaggactcctcc…	920
	lipET15-Trehalase	gcgaaattaatacgactcactatagggaaataattttgtttaactttaagaaggagatataccATGGGAACAGCGGTACGGATAGACTATGCAAGCGGGTTAACTGATCGCGAAAACTCTATGTTCAAAGAAATCCAGTTGTCAGGCGTTTTTGCCGATTCAAAAACCTTTGTGGATAGCCATCCCAAATTGCCCCTGGCGGAAATCGCCGAGCTTTACCATGTCCGGCAACAGCAGGCGGGTTTTGACCTCGCCGCTTTTGTTCACCGGTATTTTGAGCTGCCGCCGAGCATTGCCTCCGGTTTTGTCAGCGATACCTCGCGCCCGGTGGAAAAGCATATCGACATTCTCTGGGATGTGCTCACCCGCCAACCGGACAGGCAGGAGGCGGGAACCCTG…	1763
	gblock
	DWV	GAATTGGAAGTTCCATTTTATAATGCTACTTGTTATAATTATTTACAGGCGTTTAATGCGTCTAGCGCTGCATCTAGTTATGCAGTATCTTTAGGAGAAATATCGGTTGGTTTTCAAGCTACAAGTGATGATATCGCATCTATTGTTAACAAACCTGTTGCTATTTATTATAGTATTGGAGATGGTATGCAATTTTCTCAGTGGGTTGGATATCATCCGATGATGATCCTAGACCGGCTTCCTGCACCAGTAGTAAGGGCCGTGCCTGAGGGCCCTATTGCGAAGATTAAAAACTTCTTCCATCAAACAGCCGACGAAGTTAGAGAAGCTCAGGCAGCAAAGATGCGTGAAGATATGGGTATGGTTGTCCAAGATGTTATTGGAGAGCTTAGCCAGGCC…	787
	IAPV	GGAGCTTTCCATGCATGAAGAGAGCGTTTTTAATACCTGGTCTAAAATAATTGACCGAGTATATGCAAATGCGACTGGAGATCACCTGGACATAAACACTTATCGTGGTTATGCTCAGGAGCGGTTTCTGGAATACTATATGTAAGTATAGTGTTCTGGAGGCATCATTCTATGGTTACCCATCATTAGAGGAAATTTCCAATAAACTCTGGTGTAAGGCTTAGAGTGATGGTCGAGGTGCCCTATTTAGGGTGAGGAGCCTCGGTGGCAGCCCCACCAAATCCTCTATTGGATAGGAACAGCTGTACTGGGCAGTTACAGCAGTCGTATGGTAACACATGCGGCGTTCCGAAATACCATGCCTGGCGATTCACAACAAGAAAGCAATACTCCCAACGT…	947
	rpl8	TAATACGACTCACTATAGGGCAATGGTGGGTATTGTTGCTGGTGGTGGACGTATTGATAAACCAATTCTCAAAGCTGGTCGTGCATATCACAAATACAAGGCTAAGAGGAACTGTTGGCCTAAGGTTCGTGGTGTTGCTATGAACCCTGTTGAACATCCACACGGTGGTGGTAA	174
	PCR primers for gblock amplification
	DWV_F	GGCGTTTAATGCGTCTAGCG	20
	DWV_R	GTAGCTAATTTTACCCAATCTTTAAA	26
	T7-DWV_F	gcgcTAATACGACTCACTATAGGGCGTTTAATGCGTCTAGCG	42
	IAPV_F	GGAGCTTTCCATGCATGAAG	20
	IAPV_R	GAATAGTCATTTCTACAGAG	20
	T7-IAPV_F	gcgcTAATACGACTCACTATAGGGGGAGCTTTCCATGCATGAAG	44
	rpl8_F	TAATACGACTCACTATAGGG	20
	rpl8_R	CTGGTGGTGGACGTATTGATAA	22
	Amplification (RT)-HDA DWV
	#1377_R	atttaaagttcttagacttttaacGGTAACTTCCCAGTCACGACGTTGATCTACAACAGTAGAAATTATTTAAAGTTCTTAGACGAGCAGCCACATTAAGCATATTACACACAC	114
	#1374_F	gcgcTAATACGACTCACTATAGGGGACGCAACCCCAGGAATCCGCCAATTCAAG	54
	Amplification (RT)-HDA IAPV
	#1372_F	gcgcTAATACGACTCACTATAGGGTCGTATGGTAACACATGCGGCGTTCCGAAA	54
	#1373_R	atttaaagttcttagacttttaacGGTAACTTCCCAGTCACGACGTTGATCTACAACAGTAGAAATTATTTAAAGTTCTTAGACGGGAGTATTGCTTTCTTGTTGTGAATCGCC	114
	qPCR primers
	Pan-DWV_F	ACGCAACCCCAGGAAT	16
	Pan-DWV_R	GTAGCTAATTTTACCCAATCTTTAAA	26
	IAPV_F	GGTGCCCTATTTAGGGTGAGGA	22
	IAPV_R	GGGAGTATTGCTTTCTTGTTGTG	23
	RPL8_R	TGGATGTTCAACAGGGTTCATA	22
	RPL8_F	CTGGTGGTGGACGTATTGATAA	22
	Cas12 trans-cleavage primers
	#1377_R	atttaaagttcttagacttttaacGGTAACTTCCCAGTCACGACGTTGATCTACAACAGTAGAAATTATTTAAAGTTCTTAGACGAGCAGCCACATTAAGCATATTACACACAC	114
	#1374_F	gcgcTAATACGACTCACTATAGGGGACGCAACCCCAGGAATCCGCCAATTCAAG	54
	activator DNA	ctcgacgctctcccttatgcgactcctgcattaggaagcagcccagtagtaggttgaggccgttgagcaccgccgccgcaaggaatggtgcatgcaaggagatggcgcccaacagtcccccggccacggggcctgccaccatacccacgccgaaacaagcgctcatgagcccgaagtggcgagcccgatcttccccatcggtgatgtcggcgatataggcgccagcaaccgcacctgtggcgccggtgatgccggccacgatgcgtccggcgtagaggatcgagatctcgatcccgcgaaattaatacgactcactataggggaattgtgagcggataacaattcccctctagaaataattttgtttaactttaagaaggagatataccatgggcagca…	831
	Cas13 trans-cleavage primers
	#2448_R	CTACACCTAACTAAACCTAAACGCAAGTTTTAGTCCCCTTCGATATTGGGGTGGTCTATATCGAGCAGCCACATTAAGCATATTACACACAC	92
	#1374_F	gcgcTAATACGACTCACTATAGGGGACGCAACCCCAGGAATCCGCCAATTCAAG	54
	activator RNA	ATCAACTACTAACTTCAAACTAACTACTCACACTCACTAACACTCACTAACCTACACCTAACTAAACCTAAACGCAAATACAAATGACAGATGGAGCCACAGATGACACAGGACATGAAACTGATGAGAATAGAGCGAAATCCGGCACTA	150
	Synthetic target sequences
	DNA (or RNA) used in Fig. 2	GGCGTTTAATGCGTCTAGCGCTGCATCTAGTTATGCAGTATCTTTAGGAGAAATATCGGTTGGTTTTCAAGCTACAAGTGATGATATCGCATCTATTGTTAACAAACCTGTTGCTATTTATTATAGTATTGGAGATGGTATGCAATTTTCTCAGTGGGTTGGATATCATCCGATGATGATCCTAGACCGGCTTCCTGCACCAGTAGTAAGGGCCGTGCCTGAGGGCCCTATTGCGAAGATTAAAAACTTCTTCCATCAAACAGCCGACGAAGTTAGAGAAGCTCAGGCAGCAAAGATGCGTGAAGATATGGGTATGGTTGTCCAAGATGTTATTGGAGAGCTTAGCCAGGCCATACCGGATCTTCAACAACCGGAGGTCCAAGCAAATGTCTTCTCACT…	735
	Fig. 4bcd	DWV RNA or DNA from gblock
	Fig. 4def	DWV RNA or DNA from gblock
