# Supplementary material for: CRISPR-induced DNA reorganization for multiplexed nucleic acid detection
Source: Nat Commun. 2023 Mar 17;14:1505. doi: 10.1038/s41467-023-36874-6 (PMC10022571; doi:10.1038/s41467-023-36874-6)
Supplement: Supplementary file 5 — Source Data [file 41467_2023_36874_MOESM5_ESM.xlsx]

## Sheet: Figure 2
Fig2b									Fig2c					Fig2d										Fig2e
		minutes	RT-HDA neg		RT-HDA 5 pM					RT-HDA neg	RT-HDA 5 pM					minutes	HDA neg			HDA 5 pM					HDA neg	HDA 5 pM
		0	243	241	226	258				2.2	9.7273					0	280	320	271	279	314	266			3.7333	7.3333
		5.5	206	238	208	213				1.8182	9.8545					3	219	257	231	224	252	226			2.2667	10.767
		11	200	221	218	221										6	213	272	196	237	231	212			4.1333	11.167
		16.5	202	222	194	223										9	209	246	211	207	229	225
		22	212	212	211	232										12	219	233	205	212	244	233
		27.5	201	220	219	251										15	210	250	214	202	240	206
		33	216	237	222	282										18	216	250	213	211	221	230
		38.5	214	241	268	282										21	205	265	226	224	270	222
		44	239	269	311	313										24	223	241	227	231	247	233
		49.5	249	261	346	376										27	224	272	214	236	271	235
		55	240	267	425	446										30	232	271	247	234	262	239
		60.5	274	292	482	483										33	256	306	248	261	286	272
		66	314	305	576	571										36	256	295	238	279	310	284
		71.5	328	332	650	660										39	261	286	262	277	331	272
		77	367	394	738	761										42	269	307	270	320	339	296
		82.5	371	390	849	889										45	266	318	255	331	359	323
		88	411	422	959	988										48	270	327	278	357	371	340
		93.5	446	466	1078	1106										51	285	344	283	379	415	375
		99	461	530	1144	1225										54	312	377	310	406	441	386
		104.5	536	532	1299	1322										57	313	352	313	440	478	403
		110	570	578	1419	1466										60	318	357	319	488	507	436
		115.5	586	631	1561	1568										63	314	395	328	519	554	473
		121	646	682	1724	1746										66	317	392	323	538	607	508
		126.5	681	712	1869	1922										69	369	395	344	616	680	506
		132	722	783	2106	2100										72	367	410	360	642	719	578
		137.5	776	782	2229	2296										75	366	437	355	691	761	621
		143	833	822	2497	2395										78	364	451	361	784	849	673
		148.5	871	891	2599	2599										81	400	449	392	822	861	699
		154	895	945	2799	2861										84	414	478	388	875	929	719
		159.5	941	1002	3073	3061										87	408	482	409	914	958	751
		165	995	1064	3241	3262										90	411	519	430	987	1031	835
		170.5	1071	1135	3506	3450										93	457	513	424	1024	1087	869
		176	1118	1174	3692	3658										96	449	531	457	1051	1124	969
		181.5	1155	1179	3991	3929										99	501	532	447	1149	1231	1008
		187	1186	1271	4166	4114										102	510	551	484	1185	1266	1060
		192.5	1272	1316	4384	4449										105	525	586	480	1265	1322	1112
		198	1301	1403	4634	4648										108	520	588	502	1279	1392	1151
		203.5	1339	1440	4884	4870										111	549	624	515	1352	1537	1183
		209	1354	1512	5107	5154										114	526	648	519	1406	1490	1281
		214.5	1435	1566	5304	5400										117	547	658	531	1463	1560	1328
		220	1519	1572	5537	5711										120	581	691	588	1542	1642	1314
		225.5	1555	1623	5738	5890
		231	1647	1706	6017	6136
		236.5	1653	1763	6261	6391
		242	1691	1787	6432	6580
		247.5	1773	1833	6702	6900
		253	1835	1923	6865	7172
		258.5	1871	1933	7159	7399
		264	1918	1995	7391	7601
		269.5	2016	2090	7573	7830
		275	1971	2102	7835	8212
		280.5	2017	2159	7968	8205
		286	2083	2170	8174	8483
		291.5	2138	2271	8467	8794
		297	2174	2310	8597	8851
		302.5	2200	2356	8854	9189
		308	2269	2418	8972	9437
		313.5	2265	2440	9223	9709
		319	2402	2533	9454	9856
		324.5	2434	2513	9562	10229
		330	2466	2567	9830	10251
		335.5	2520	2596	10071	10492
		341	2582	2672	9951	10631
		346.5	2563	2704	10315	10905
		352	2662	2785	10468	11083
		357.5	2669	2761	10631	11302
		363	2695	2900	10685	11395
		368.5	2763	2865	10936	11629
		374	2838	2893	10989	11804
		379.5	2866	2987	11222	11963
		385	2899	3042	11325	12215
		390.5	2942	3129	11455	12246
		396	2935	3179	11639	12439
		401.5	3026	3069	11781	12572
		407	3020	3209	11766	12643
		412.5	3026	3207	11915	12783
		418	3118	3239	12129	13065
		423.5	3199	3376	12224	13082
		429	3178	3364	12092	13130
		434.5	3214	3465	12407	13473
		440	3248	3401	12372	13538
		445.5	3233	3500	12509	13659
		451	3382	3540	12650	13876
		456.5	3456	3582	12672	13795
		462	3454	3584	12874	13906
		467.5	3464	3679	12889	13879
		473	3481	3728	12876	14109
		478.5	3562	3785	12925	14247
		484	3563	3747	12985	14331
		489.5	3644	3825	13180	14422
		495	3621	3834	13295	14623
		500.5	3744	3854	13178	14691
		506	3688	3821	13269	14665
		511.5	3788	4073	13497	14739
		517	3777	3936	13512	14775
		522.5	3843	4051	13644	14836
		528	3876	4053	13577	14885
		533.5	3935	4106	13580	15087
		539	3944	4105	13615	15125
		544.5	3933	4172	13675	15250
		550	4071	4238	13617	15118
		555.5	4059	4185	13697	15377
		561	4146	4295	13784	15334
		566.5	4105	4265	13860	15428
		572	4177	4365	13886	15503
		577.5	4222	4470	13915	15618
		583	4222	4484	13896	15556
		588.5	4249	4543	14069	15380
		594	4262	4469	14194	15779
		599.5	4315	4557	14234	15530

## Sheet: Figure 3
Fig 3b																							Fig 3c											Fig 3c insert
		min	RePAIR empty			RePAIR			RePAIR no proxi			RePAIR no crRNA			RePAIR no Cas12a			RePAIR no ligase							min	neg			RePAIR						neg	RePAIR
		0	1	1	1	1	1	1	1	1	1	1	1	1	1	1	1	1	1	1					0	1.837	1.87	1.787	1.812	1.881	1.82				-0.0006	0.005
		5	0.997666	0.99593	0.998289	0.994279	0.997149	0.992778	0.991972	0.996034	0.99327	0.997169	0.995602	0.993205	0.992977	0.993976	0.997199	0.993729	0.99546	0.996081					5	1.822	1.852	1.765	1.787	1.862	1.801				-0.0004	0.0059
		10	0.992999	0.993605	0.994866	0.98913	0.994299	0.986111	0.984518	0.990368	0.988222	0.992072	0.992853	0.988675	0.988115	0.990142	0.994398	0.986317	0.988082	0.992161					10	1.81	1.84	1.749	1.774	1.845	1.792				0.0001	0.0074
		15	0.989498	0.991279	0.990302	0.985126	0.988027	0.98	0.979358	0.984703	0.983174	0.988675	0.987905	0.982446	0.981091	0.984666	0.989916	0.980046	0.985244	0.986562					15	1.8	1.83	1.739	1.763	1.834	1.782
		20	0.987748	0.989535	0.988021	0.982838	0.985177	0.975556	0.973624	0.980737	0.978127	0.984145	0.984057	0.978482	0.975689	0.980285	0.985434	0.974914	0.981839	0.983203					20	1.792	1.826	1.73	1.753	1.825	1.775
		25	0.985998	0.987791	0.984598	0.982838	0.984036	0.972778	0.970757	0.977904	0.972518	0.98188	0.980209	0.976217	0.971367	0.975904	0.982073	0.970924	0.979001	0.978163					25	1.785	1.819	1.726	1.751	1.813	1.769
		30	0.985414	0.985465	0.982316	0.988558	0.988027	0.975	0.967317	0.975071	0.971397	0.977916	0.97746	0.97282	0.967585	0.972618	0.979272	0.966933	0.975596	0.974244					30	1.777	1.817	1.721	1.75	1.812	1.774
		35	0.983081	0.98314	0.979464	1.00686	1	0.983889	0.963876	0.972805	0.968031	0.976784	0.974162	0.969989	0.963803	0.970427	0.978711	0.963512	0.972758	0.974804					35	1.772	1.812	1.718	1.754	1.816	1.778
		40	0.983664	0.984302	0.976612	1.0389	1.02566	1.00333	0.961583	0.972238	0.965788	0.97282	0.972512	0.969422	0.960562	0.967689	0.977591	0.962372	0.971623	0.972004					40	1.768	1.809	1.716	1.765	1.83	1.788
		45	0.984247	0.984884	0.978323	1.08581	1.0667	1.03556	0.961009	0.971105	0.964666	0.97735	0.968114	0.967157	0.962183	0.965498	0.97591	0.961231	0.969921	0.973124					45	1.764	1.806	1.715	1.786	1.853	1.806
		50	0.984247	0.984884	0.980034	1.14703	1.12315	1.08056	0.961583	0.971671	0.964105	0.975651	0.965366	0.967157	0.960022	0.963308	0.977031	0.960091	0.970488	0.970885					50	1.761	1.803	1.714	1.817	1.89	1.835
		55	0.984247	0.985465	0.979464	1.22254	1.19213	1.13389	0.962156	0.971671	0.962423	0.976217	0.966465	0.966591	0.957861	0.962212	0.978151	0.959521	0.971623	0.969205					55	1.759	1.8	1.714	1.862	1.941	1.874
		60	0.985998	0.986628	0.979464	1.30149	1.27195	1.19611	0.961583	0.971105	0.962423	0.975651	0.964266	0.966591	0.95678	0.96276	0.977591	0.958381	0.973326	0.968645					60	1.759	1.799	1.714	1.922	2.008	1.925
		65	0.986581	0.987791	0.979464	1.38902	1.35804	1.25889	0.962729	0.971671	0.962423	0.976217	0.962617	0.966591	0.9557	0.961665	0.976471	0.958381	0.973893	0.967525					65	1.76	1.798	1.714	1.995	2.088	1.987
		70	0.988331	0.988372	0.980034	1.46854	1.4447	1.32556	0.963303	0.972238	0.961862	0.976217	0.961517	0.967724	0.954619	0.961665	0.976471	0.958381	0.975028	0.968645					70	1.76	1.797	1.715	2.076	2.182	2.053
		75	0.990082	0.990116	0.981175	1.54519	1.52566	1.38722	0.963876	0.972238	0.962423	0.976217	0.960968	0.96829	0.954619	0.964951	0.976471	0.958381	0.976731	0.969765					75	1.762	1.798	1.715	2.168	2.284	2.128
		80	0.990665	0.991279	0.981746	1.61213	1.60205	1.44611	0.96445	0.972805	0.962423	0.976784	0.960968	0.968856	0.955159	0.966594	0.977031	0.958951	0.978434	0.971445					80	1.762	1.797	1.717	2.263	2.393	2.207
		85	0.992415	0.992442	0.983457	1.67162	1.67161	1.505	0.965596	0.973371	0.963545	0.97735	0.960418	0.969989	0.955159	0.967141	0.977591	0.960091	0.980704	0.972004					85	1.764	1.798	1.718	2.362	2.509	2.291
		90	0.994166	0.994186	0.984027	1.72426	1.73375	1.55	0.966743	0.973938	0.964105	0.979049	0.961517	0.972254	0.95624	0.968237	0.978711	0.960661	0.982406	0.972564					90	1.766	1.797	1.719	2.463	2.619	2.371
		95	0.995333	0.996512	0.985168	1.76773	1.78449	1.59	0.96789	0.974504	0.964666	0.979615	0.963716	0.972254	0.95678	0.96988	0.978711	0.961802	0.984676	0.973684					95	1.769	1.798	1.72	2.561	2.732	2.452
		100	0.997666	0.997093	0.98688	1.80778	1.82269	1.62611	0.968463	0.975637	0.965227	0.981314	0.964266	0.974519	0.958401	0.970975	0.980392	0.962942	0.986947	0.975364					100	1.771	1.8	1.722	2.66	2.846	2.528
		105	0.998833	0.998837	0.98745	1.83867	1.86203	1.65722	0.96961	0.975637	0.96691	0.982446	0.965915	0.976217	0.958941	0.97207	0.981513	0.964082	0.988649	0.977604					105	1.773	1.801	1.724	2.749	2.948	2.604
		110	1.00058	1.00116	0.988591	1.8667	1.88883	1.67611	0.97133	0.976771	0.967471	0.984145	0.967015	0.976784	0.961102	0.973165	0.982073	0.964652	0.991487	0.979283					110	1.775	1.805	1.726	2.837	3.051	2.68
		115	1.00233	1.00291	0.990302	1.88043	1.91334	1.70278	0.97133	0.977337	0.968592	0.984711	0.969764	0.977916	0.962183	0.974808	0.983193	0.966363	0.993757	0.980963					115	1.778	1.807	1.728	2.916	3.134	2.745
		120	1.00467	1.00465	0.992014	1.90789	1.93216	1.715	0.972477	0.977904	0.970275	0.986976	0.969214	0.979615	0.964344	0.975356	0.984314	0.967503	0.996595	0.983203					120	1.781	1.809	1.73	2.99	3.225	2.806
		125	1.00583	1.0064	0.994295	1.91419	1.93273	1.73444	0.973624	0.979037	0.970836	0.986976	0.971963	0.981314	0.964344	0.976999	0.985434	0.969783	0.999432	0.984882					125	1.784	1.812	1.731	3.053	3.289	2.86
		130	1.00817	1.00872	0.996007	1.92906	1.94926	1.74056	0.973624	0.98017	0.971397	0.990374	0.973062	0.983012	0.967045	0.979189	0.986555	0.971494	1.0017	0.987122					130	1.786	1.814	1.733	3.11	3.358	2.909
		135	1.00992	1.01105	0.997148	1.93707	1.95724	1.75	0.975917	0.980737	0.972518	0.99094	0.974711	0.984711	0.969206	0.976451	0.987675	0.973204	1.00454	0.989922					135	1.788	1.819	1.734	3.157	3.418	2.955
		140	1.01167	1.01337	0.998859	1.94279	1.96351	1.76056	0.976491	0.98187	0.974201	0.993771	0.97746	0.985844	0.969746	0.979189	0.988796	0.975485	1.00738	0.991601					140	1.792	1.822	1.736	3.204	3.473	2.99
		145	1.014	1.01512	1.00114	1.94966	1.96522	1.76667	0.977638	0.983569	0.975322	0.99547	0.97856	0.987542	0.972447	0.980832	0.990476	0.977195	1.01022	0.994401					145	1.794	1.825	1.739	3.233	3.506	3.021
		150	1.01575	1.01744	1.00285	1.95309	1.97263	1.76778	0.978211	0.984703	0.975883	0.998301	0.981308	0.988675	0.973528	0.983571	0.991597	0.978905	1.01362	0.9972					150	1.797	1.827	1.741	3.268	3.541	3.05
		155	1.01809	1.02035	1.00456	1.95709	1.97662	1.77167	0.980505	0.985269	0.977005	0.999434	0.984057	0.989807	0.975689	0.985761	0.992717	0.981756	1.01703	0.99944					155	1.8	1.831	1.743	3.286	3.554	3.076
		160	1.01984	1.02267	1.00627	1.96339	1.97834	1.77444	0.980505	0.986969	0.978127	1.00113	0.986806	0.992072	0.97731	0.987952	0.993838	0.983466	1.01986	1.00224					160	1.803	1.834	1.745	3.313	3.586	3.09
		165	1.02217	1.02558	1.00742	1.96339	1.98176	1.77222	0.981651	0.988102	0.978688	1.0034	0.987905	0.993205	0.97893	0.989595	0.995518	0.986317	1.02327	1.00504					165	1.806	1.837	1.747	3.331	3.613	3.114
		170	1.02334	1.02733	1.0097	1.97254	1.97377	1.77556	0.982225	0.988669	0.98037	1.00566	0.990104	0.994904	0.980551	0.991238	0.996639	0.988597	1.02667	1.0084					170	1.81	1.843	1.75	3.341	3.634	3.134
		175	1.02509	1.03023	1.01198	1.96968	1.97548	1.77667	0.983372	0.989802	0.981492	1.00736	0.992303	0.996602	0.982712	0.993428	0.997759	0.990878	1.03008	1.0112					175	1.812	1.845	1.752	3.355	3.656	3.147
		180	1.028	1.03198	1.01369	1.96968	1.98347	1.77722	0.984518	0.990368	0.982053	1.00906	0.993403	0.999434	0.984873	0.994524	1	0.993158	1.03405	1.01512					180	1.815	1.849	1.754	3.371	3.668	3.16
		185	1.03092	1.0343	1.01597	1.97368	1.97719	1.77556	0.985665	0.992068	0.984296	1.01189	0.996701	1.00113	0.986494	0.996714	1.00168	0.995439	1.03746	1.01848					185	1.819	1.853	1.756	3.375	3.675	3.165
		190	1.03209	1.03663	1.01825	1.97654	1.97719	1.78	0.985092	0.992635	0.985418	1.01359	0.9989	1.00283	0.988115	0.998905	1.00336	0.997719	1.04143	1.02128					190	1.822	1.857	1.759	3.384	3.682	3.17
		195	1.03442	1.03837	1.01997	1.97483	1.97548	1.77778	0.987385	0.994334	0.985979	1.01699	1.00055	1.0051	0.990816	1.0011	1.00504	1	1.0454	1.02464					195	1.825	1.86	1.761	3.382	3.691	3.181
		200	1.03617	1.04128	1.02111	1.97483	1.97491	1.78056	0.988532	0.996034	0.98654	1.01982	1.00385	1.00623	0.992977	1.00383	1.00672	1.00342	1.04938	1.02856					200	1.829	1.863	1.763	3.396	3.716	3.186
		205	1.03851	1.04302	1.02339	1.97483	1.97719	1.77833	0.989679	0.996601	0.987661	1.02152	1.00715	1.00793	0.995138	1.00548	1.0084	1.00684	1.05335	1.03191					205	1.831	1.868	1.766	3.394	3.695	3.191
		210	1.04084	1.04535	1.02567	1.97426	1.97834	1.78056	0.989105	0.997734	0.989344	1.02435	1.0088	1.00963	0.996759	1.00821	1.01008	1.00912	1.05732	1.03583					210	1.835	1.871	1.768	3.39	3.711	3.192
		215	1.04201	1.04826	1.02624	1.98398	1.96864	1.77833	0.990826	0.999433	0.989905	1.02605	1.01154	1.01189	0.998919	1.01095	1.01176	1.0114	1.06186	1.03863					215	1.838	1.875	1.771	3.395	3.699	3.192
		220	1.04551	1.05	1.02909	1.97941	1.97035	1.78056	0.991972	1.00057	0.991026	1.02775	1.01429	1.01359	1	1.0126	1.01345	1.01482	1.06583	1.04255					220	1.842	1.88	1.773	3.402	3.713	3.203
		225	1.04667	1.05233	1.03137	1.97426	1.96978	1.78278	0.992546	1.0017	0.99327	1.03001	1.01759	1.01642	1.00216	1.01479	1.01513	1.01767	1.07037	1.04647					225	1.845	1.883	1.776	3.394	3.692	3.203
		230	1.04901	1.05465	1.03309	1.98856	1.97206	1.77556	0.994266	1.00227	0.993831	1.03341	1.02034	1.01699	1.00486	1.01698	1.01681	1.02052	1.07435	1.05095					230	1.849	1.888	1.778	3.4	3.706	3.205
		235	1.05134	1.05698	1.0348	1.98055	1.96408	1.78222	0.994839	1.00397	0.99327	1.03567	1.02254	1.01925	1.00648	1.01972	1.01849	1.02395	1.07889	1.05431					235	1.852	1.891	1.781	3.389	3.691	3.203
		240	1.05309	1.0593	1.03765	1.98799	1.96864	1.77944	0.995986	1.0051	0.995513	1.03794	1.02474	1.02208	1.00864	1.02136	1.02073	1.02623	1.08343	1.05823					240	1.855	1.896	1.784	3.394	3.7	3.208
		245	1.05484	1.06163	1.03879	1.97769	1.96636	1.78056	0.99656	1.00623	0.996635	1.03907	1.02914	1.02435	1.00972	1.02464	1.02185	1.02851	1.0874	1.06215					245	1.859	1.899	1.786	3.395	3.709	3.208
		250	1.05776	1.06395	1.0405	1.99027	1.96522	1.77444	0.997706	1.00737	0.996635	1.0436	1.03079	1.02548	1.01297	1.02683	1.02409	1.03193	1.09137	1.06663					250	1.862	1.902	1.788	3.406	3.712	3.211
		255	1.06009	1.06686	1.04164	1.98799	1.96408	1.77722	0.999427	1.0085	0.998317	1.0453	1.03408	1.02718	1.01459	1.02848	1.02577	1.03478	1.09591	1.06999					255	1.865	1.907	1.791	3.406	3.706	3.216
		260	1.06184	1.0686	1.04507	1.98169	1.96408	1.77667	1	1.00963	1	1.0487	1.03628	1.02945	1.01675	1.03067	1.02801	1.03706	1.09989	1.07447					260	1.868	1.91	1.793	3.4	3.718	3.215
		265	1.06476	1.07093	1.04564	1.98455	1.96921	1.77778	1.00115	1.01076	1.00168	1.05096	1.03903	1.03058	1.01837	1.03341	1.02969	1.04048	1.10443	1.07783					265	1.871	1.914	1.795	3.393	3.701	3.215
		270	1.06593	1.07326	1.04792	1.99085	1.95952	1.77556	1.00229	1.0119	1.00224	1.05266	1.04178	1.03341	1.02053	1.03505	1.03193	1.04333	1.1084	1.08175					270	1.875	1.917	1.798	3.402	3.705	3.215
		275	1.06768	1.07558	1.0502	1.99142	1.95667	1.77722	1.00344	1.0136	1.0028	1.05493	1.04508	1.03454	1.02215	1.03724	1.03361	1.04618	1.11294	1.08511					275	1.877	1.922	1.8	3.394	3.705	3.211
		280	1.0706	1.07849	1.05191	1.9857	1.96522	1.77889	1.00344	1.01416	1.00337	1.05719	1.04838	1.03737	1.02377	1.03943	1.03585	1.04846	1.11691	1.08959					280	1.88	1.926	1.802	3.39	3.699	3.209
		285	1.07293	1.08023	1.05476	1.9857	1.95895	1.775	1.00459	1.01586	1.00505	1.06059	1.04948	1.03851	1.02593	1.04107	1.03754	1.05131	1.12089	1.09239					285	1.884	1.93	1.805	3.395	3.69	3.217
		290	1.0741	1.08314	1.0559	1.98799	1.95553	1.77611	1.00573	1.017	1.00617	1.06229	1.05223	1.0402	1.02755	1.04326	1.03922	1.05416	1.12543	1.09686					290	1.887	1.933	1.807	3.393	3.687	3.211
		295	1.07701	1.08488	1.05705	1.98398	1.9561	1.77556	1.00631	1.01813	1.00729	1.06569	1.05498	1.0419	1.02971	1.04545	1.0409	1.05644	1.1294	1.10022					295	1.888	1.936	1.81	3.394	3.689	3.212
		300	1.07876	1.08721	1.05933	1.98341	1.95325	1.77222	1.00688	1.01926	1.00897	1.06852	1.05662	1.04417	1.03133	1.04819	1.04258	1.05929	1.1328	1.10414					300	1.892	1.94	1.812	3.388	3.696	3.217
Fig 3d									Fig 3e BFP				Fig 3e GFP				Fig 3e RFP
	Neg	20 pM	200 pM	2 nM	10 nM	100 nM				RePAIR neg	RePAIR BPF			RePAIR neg	RePAIR GFP			RePAIR neg	RePAIR RFP
	-0.031	0.099	0.906	1.097	1.762	1.148				-0.4357	8.6429			-0.6357	10.7			0.12	0.68
	0.017	0.099	0.93	1.398	1.05	1.727				0.6786	9.5714			-0.0429	11.607			-0.12	0.8
	0.014	0.189	0.775	1.374	1.506	1.561
Fig 3f
			neg			repair
		1 hr	89	90	95	150	157	149
		2 hr	65	64	66	331	366	369

## Sheet: Figure 4
Fig 3a RED
		Neg	R	G	B	RB	RG	BG	RBG
		0.5	10.5	-3.5	-2.5	8.5	8.5	-4.5	3.5
		-0.5	12.5	-0.5	-1.5	7.5	10.5	-3.5	6.5
Fig 3a GREEN
		Neg	R	G	B	RB	RG	BG	RBG
		-1.5	7.5	262.5	12.5	1.5	163.5	262.5	182.5
		1.5	-4.5	238.5	19.5	3.5	182.5	251.5	149.5
Fig 3a BLUE
		Neg	R	G	B	RB	RG	BG	RBG
		-18	175	97	1178	896	278	936	697
		18	2	65	1020	844	66	824	578
Fig 3c																												Fig 3f
		min	MM			MM RTHDA neg			MM RTHDA DWV RNA			MM HDA neg			MM HDA DWV DNA					Fig 3d
		0	0	0	0	0	0	0	0	0	0	0	0	0	0	0	0				MM	MM RTHDA neg	MM RTHDA 10nM	MM HDA neg	MM HDA 10nM				min	MM			MM HDA neg			MM HDA DWV DNA			MM RTHDA neg			MM RTHDA DWV RNA
		1.5	9	-4	-2	1	0	-1	10	15	5	-6	-7	1	3	3	-3				-0.0182	0.0727	7.4909	0.1152	6.9091				0	0	0	0	0	0	0	0	0	0	0	0	0	0	0	0
		3	9	7	5	4	5	-5	10	5	11	-1	-1	7	0	10	4				0	-0.2788	7.0121	0.1758	6.5879				3.5	291	40	199	88	209	203	407	459	306	170	70	142	390	357	368
		4.5	13	3	-9	4	3	-5	1	14	10	8	1	9	3	7	-4				0.0848	-0.1091	5.2909	0.5455	5.303				7	506	137	437	269	379	380	2344	2947	2448	413	180	354	2464	2245	2480
		6	22	13	-1	19	7	-3	12	20	11	10	-10	6	8	2	8												10.5	775	438	763	532	640	596	7665	8646	7916	586	418	682	8086	6998	8607
		7.5	16	3	2	6	10	3	11	20	6	15	5	9	4	18	5												14	973	621	813	645	743	713	9907	10800	10585	800	558	793	10489	9316	11143
		9	13	12	8	5	0	7	15	18	4	10	-12	16	4	8	18												17.5	1094	756	918	803	823	881	10099	10896	10638	753	614	848	10513	9264	11355
		10.5	25	9	28	11	12	4	11	7	9	14	3	15	11	8	2			Fig 3g									21	871	343	648	882	883	1031	9993	11061	10664	966	840	1027	10831	9355	11332
		12	22	12	-1	19	12	12	15	18	10	17	5	18	13	15	19				MM	MM RTHDA neg	MM RTHDA 10 nM	MM HDA neg	MM HDA 10 nM				24.5	662	453	654	1093	1147	1261	10006	11316	10921	1292	1091	1339	10912	9514	11694
		13.5	28	15	5	21	20	16	4	29	13	-3	10	12	17	30	23				46.857	60.743	872.14	54.771	851.06				28	957	659	563	1463	1361	1524	10472	11330	11039	1520	1122	1583	10950	9563	11348
		15	26	19	13	31	23	7	14	30	11	4	10	14	19	18	10				62.571	41.829	722.09	49.543	822.29				31.5	929	481	698	1639	1435	1750	10620	11399	11294	1581	775	1615	11034	9603	11553
		16.5	27	12	18	18	19	11	11	22	8	16	14	13	6	25	6				69.429	57.6	872.14	51.971	773.49
		18	22	24	12	22	22	9	11	12	5	10	10	20	10	13	6
		19.5	25	19	19	15	11	9	5	10	7	19	7	12	7	18	17
		21	33	15	13	20	15	18	6	8	5	20	15	14	11	12	7
		22.5	32	24	3	37	10	14	3	12	2	21	10	22	3	20	9
		24	29	17	13	28	25	10	17	11	9	22	8	18	5	10	8
		25.5	31	23	6	20	31	27	23	12	7	11	9	18	12	21	4
		27	26	25	11	25	22	10	25	22	15	23	12	18	12	25	5
		28.5	27	32	10	26	9	13	25	47	11	17	23	16	22	40	16
		30	30	27	16	35	23	14	31	50	34	29	14	17	31	30	19
		31.5	30	25	18	24	30	16	32	60	25	8	15	15	44	48	39
		33	35	33	18	24	26	23	46	64	34	22	14	24	34	68	31
		34.5	29	30	21	28	29	29	57	77	50	13	16	16	56	56	31
		36	33	20	16	20	26	24	72	83	64	25	16	3	46	77	49
		37.5	37	27	14	22	26	9	79	93	65	20	24	10	65	81	53
		39	30	29	10	36	26	28	82	102	66	24	9	17	64	99	77
		40.5	31	20	23	30	31	14	103	119	81	25	10	22	88	103	88
		42	40	18	25	20	35	29	112	131	94	29	18	20	93	115	91
		43.5	27	24	15	25	27	16	115	138	101	27	9	20	98	125	109
		45	32	39	14	29	10	18	136	174	99	23	24	16	111	145	116
		46.5	36	35	14	23	43	22	133	161	118	17	21	30	123	179	130
		48	32	27	20	30	27	15	149	189	120	23	15	21	124	180	138
		49.5	37	31	24	26	38	13	160	196	127	32	6	24	144	186	140
		51	38	28	26	31	29	15	166	220	152	23	21	22	149	200	144
		52.5	33	17	15	41	40	35	161	233	158	27	24	15	154	232	167
		54	39	32	22	35	35	27	202	234	179	21	22	24	162	202	184
		55.5	33	34	35	18	24	26	216	248	175	20	15	25	181	232	181
		57	35	28	20	18	21	26	210	280	177	32	16	27	196	256	202
		58.5	42	18	18	25	21	33	215	275	193	9	17	36	200	249	229
		60	26	23	10	26	27	18	239	305	203	13	12	20	212	273	232
		61.5	38	19	20	30	28	16	227	312	234	28	25	17	235	283	225
		63	42	37	22	32	32	22	239	305	226	16	11	24	238	276	248
		64.5	44	36	31	35	35	29	251	343	228	19	6	27	230	293	256
		66	29	29	36	26	28	21	266	350	221	28	18	21	224	311	280
		67.5	47	22	29	26	34	26	257	339	235	28	14	21	254	320	294
		69	37	38	31	40	34	21	272	354	253	28	10	36	253	329	283
		70.5	31	19	22	36	43	23	297	363	242	25	21	31	258	338	310
		72	40	24	32	30	23	25	289	358	247	20	6	33	261	379	330
		73.5	31	29	32	40	27	16	302	369	265	24	15	36	284	357	323
		75	31	40	18	31	38	31	304	379	267	28	22	32	291	363	313
		76.5	41	31	18	36	39	35	304	376	266	32	18	34	273	379	317
		78	33	33	29	49	22	20	313	395	277	27	26	29	289	371	340
		79.5	41	34	25	40	27	27	316	427	279	24	18	44	302	391	339
		81	30	27	27	34	39	39	318	389	277	23	9	39	299	408	337
		82.5	29	29	18	50	35	32	312	397	310	23	21	34	287	399	359
		84	44	36	24	40	32	30	334	414	303	29	16	35	306	425	356
		85.5	51	41	34	40	43	14	331	397	286	39	19	47	332	398	340
		87	46	38	35	33	21	16	313	405	304	41	13	40	320	401	361
		88.5	43	34	32	50	43	23	340	433	300	38	22	30	312	395	373
		90	52	46	28	35	33	25	355	427	313	19	18	41	336	394	359
		91.5	43	32	25	34	27	29	334	434	317	34	22	24	324	425	369
		93	42	26	34	36	46	22	337	441	298	24	19	31	342	416	385
		94.5	52	56	30	38	28	23	332	444	321	36	32	37	340	401	372
		96	45	38	18	33	38	27	336	442	320	42	27	31	331	432	389
		97.5	48	49	34	37	38	46	332	466	319	38	19	40	320	448	392
		99	45	44	32	33	51	32	362	475	309	34	25	46	329	409	390
		100.5	40	49	33	43	49	27	357	434	316	39	12	28	333	434	381
		102	42	43	28	37	35	32	330	433	313	45	29	39	357	436	422
		103.5	56	42	31	44	45	31	371	465	312	36	23	43	319	432	393
		105	60	51	32	30	31	35	353	447	305	35	38	31	337	404	377
		106.5	54	43	22	38	42	37	316	475	328	24	26	28	335	452	396
		108	63	53	51	50	40	28	367	474	302	21	37	35	316	403	394
		109.5	52	29	29	43	46	39	364	443	324	31	18	36	341	422	403
		111	51	44	33	40	51	44	346	462	338	22	27	36	348	431	390
		112.5	58	36	31	35	45	30	351	443	331	32	40	47	333	463	417
		114	56	55	40	35	39	39	364	438	321	25	33	36	336	429	380
		115.5	58	57	38	53	48	41	344	450	331	38	32	33	300	417	411
		117	44	54	22	56	33	52	376	449	333	42	22	47	333	458	424
		118.5	48	55	31	46	41	44	337	460	332	37	24	48	341	444	390
		120	52	55	42	45	51	40	363	456	341	33	33	29	324	455	405
		121.5	55	49	30	53	47	40	362	456	305	25	35	43	353	428	396
		123	53	55	32	58	53	35	347	486	331	48	37	52	362	451	400
		124.5	57	60	45	45	38	46	348	472	325	32	37	44	346	402	410
		126	57	61	43	64	49	43	345	458	324	39	31	35	319	422	412
		127.5	57	52	46	36	41	39	348	447	309	40	32	44	341	452	407
		129	59	67	49	55	43	39	357	460	336	37	29	44	341	430	397
		130.5	59	46	49	55	55	42	355	452	343	33	43	44	327	436	395
		132	54	50	37	50	54	39	344	455	326	46	43	51	353	446	399
		133.5	65	54	18	67	52	32	372	464	322	39	41	43	343	450	409
		135	56	51	54	48	54	37	330	467	325	37	39	38	340	416	403
		136.5	47	62	59	56	53	42	354	466	349	35	23	45	352	453	407
		138	65	51	47	42	42	46	371	464	338	41	50	48	343	438	417
		139.5	49	55	48	51	50	46	338	442	350	45	32	51	369	424	408
		141	77	50	56	60	42	46	360	457	312	40	32	40	332	429	425
		142.5	67	51	46	50	68	48	375	453	332	41	46	46	317	416	392
		144	63	59	43	55	57	46	362	453	318	33	33	36	332	422	380
		145.5	66	62	48	58	64	45	338	472	306	49	39	47	317	420	405
		147	69	68	42	69	45	45	355	445	341	36	31	51	335	450	398
		148.5	61	61	41	62	51	54	352	454	323	42	43	50	340	427	394
		150	64	57	50	68	59	40	362	479	322	56	34	51	335	446	418
		151.5	70	62	45	63	58	49	333	460	333	50	31	60	341	465	403
		153	78	62	51	57	64	48	349	452	348	42	48	58	325	442	405
		154.5	64	75	40	53	59	58	369	483	325	43	39	54	335	438	412
		156	66	67	55	54	61	51	329	435	320	54	33	59	367	439	394
		157.5	56	64	54	65	53	48	365	451	336	40	52	62	312	447	418
		159	69	66	59	55	61	60	340	470	351	43	49	70	353	428	407
		160.5	61	63	51	50	70	54	370	479	332	54	42	55	350	445	411
		162	69	60	57	57	57	60	347	484	335	58	36	50	326	421	421
		163.5	59	65	49	59	59	43	355	463	332	47	47	73	338	455	412
		165	75	64	57	81	55	55	363	472	320	52	28	60	363	452	416
		166.5	65	59	50	62	77	68	363	450	336	45	51	67	337	451	385
		168	71	73	63	70	69	54	377	471	331	51	56	52	365	433	405
		169.5	79	67	57	71	58	55	338	468	313	51	59	49	326	477	399
		171	82	69	71	52	56	55	368	454	338	45	49	63	336	478	421
		172.5	70	80	62	57	64	50	356	451	342	54	40	45	347	445	399
		174	85	74	55	75	72	58	335	465	342	50	57	69	329	432	391
		175.5	70	81	64	71	72	67	351	431	318	47	48	72	342	438	421
		177	80	73	65	66	68	66	381	464	359	40	56	71	343	449	399
		178.5	87	63	56	73	80	57	342	449	335	50	36	55	343	449	425

## Sheet: Figure 5
	Fig. 5b
				neg			RNA DWV			RNA IAPV
			DWV	0.0004	0.0004	-0.0002	0.0145	0.0129	0.0131	0.0004	0.0012	0.0004
			IAPV	0.0002	0.0003	0.0005	-0.0003	0.0003	0.0002	0.0117	0.0084	0.0093
	Fig. 5c
				RTHDA neg			RTHDA virus IAPV			RTHDA virus DWV
			DWV	0.0004	0.0004	-0.0002	0.0002	0.0003	0.0004	0.0125	0.0107	0.0106
			IAPV	0.0002	0.0003	0.0005	0.0093	0.0088	0.0063	0.0066	0.0067	0.0066

## Sheet: Sup Fig. 2
Sup Fig. 2b
		CFS alone	CFS + truncated LacZa	CFS truncated LacZa + recombination mix
		0.0263333	0.113333	1.01833
		-0.0406667	0.0453333	0.572333
		0.0143333	0.0443333	0.667333
Sup Fig. 2c
		NEB	lipET15trca	with HA30trca	with HA40trca
		-0.0553333	-0.0243333	0.328667	2.11767
		0.0396667	0.0106667	0.350667	1.58467
		0.0156667	0.00366667	0.241667

## Sheet: Sup Fig. 3
Sup Fig. 3a
		RePAIR empty	RePAIR all	RePAIR no proxi	RePAIR no crRNA	RePAIR no Cas12a	RePAIR no ligase
		0.0002	0.0217	-0.0003	-0.0002	-0.0004	0.0002
		0.0002	0.0231	4e-05	-0.0007	-0.0005	-0.0003
		0.0002	0.0174	-6e-05	0.0002	8e-05	-0.0004
Sup Fig. 3b
		neg	60 pM	600 pM	6 nM	6 uM
		0.0146667	0.0176667	0.0626667	0.767667	1.13167
		0.0186667	0.0206667	0.218667	0.780667	1.01367
		-0.0333333	0.00566667	0.168667	0.758667	1.10067

## Sheet: Sup Fig. 4
	Sup Fig. 4a crRNA
		no RNA 37°C			RNA 37°C 5'			RNA 37°C 15'			RNA 37°C 30'			RNA 37°C 60'
		0.0003	0.0002	0.0003	0.0059	0.0086	0.0069	0.0053	0.0044	0.0031	0.0047	0.0037	0.0036	0.0022	0.0023	0.0023
	Sup Fig. 4a DNAcrRNA
		no DNA 37°C			DNA 37°C 5'			DNA 37°C 15'			DNA 37°C 30'			DNA 37°C 60'
		0.0002	0.0001	0.0002	0.0184	0.0149	0.0174	0.0141	0.0174	0.0161	0.0208	0.0159	0.0153	0.0129	0.0157	0.0154
	Sup Fig. 4b crRNA
		no RNA 37°C			RNA 37°C 5'			RNA 37°C 15'			RNA 37°C 30'			RNA 37°C 60'
		-0.0036667	0.00333333	0.00033333	1.46233	1.44433	1.12633	1.03933	0.900333	0.734333	1.10733	1.18933	0.842333	0.939333	0.798333	0.709333
	Sup Fig. 4b DNAcrRNA
		no DNA 37°C			DNA 37°C 5'			DNA 37°C 15'			DNA 37°C 30'			DNA 37°C 60'
		0.0186667	-0.0293333	0.0106667	1.90267	1.87767	1.55067	1.72967	1.63267	1.42567	1.51767		1.57467	1.65967	1.58267	1.78767

## Sheet: Sup Fig. 5
Sup Fig. 5a
		gRePAIR neg	gRePAIR 5 aM	gRePAIR 5 fM	gRePAIR 5 pM	gRePAIR 1 nM
		-0.007	0.28	1.088	1.584	1.781
		-0.007	0.405	1.263	1.539	1.733
		0.014	0.321	1.096	1.492
Sup Fig. 5b
		H20			50 fM			500 fM			5 pM			50 pM			10 nM
		-0.0503333	0.00866667	0.0416667	-0.0113333	0.131667	-0.229333	0.408667	0.245667		1.03267	1.34767		1.01467	1.00467	1.07367	1.14467	1.22567	1.22967

## Sheet: Sup Fig. 6
Sup Fig. 6c Bee 1 to 10 IAPV
		MM RTHDA IAPV neg			MM RTHDA IAPV C1			MM RTHDA IAPV C2			MM RTHDA IAPV C3			MM RTHDA IAPV C4			MM RTHDA IAPV C5			MM RTHDA IAPV I1			MM RTHDA IAPV I2			MM RTHDA IAPV I3			MM RTHDA IAPV I4			MM RTHDA IAPV I5
		0.0005	0.0007	0.0004	0.0012	0.0013	0.0015	0.0002	0.0002	0.0005	0.0014	0.0011	0.0016	0.0027	0.0028	0.0026	0.0005	0.0006	0.0003	0.0071	0.0059	0.0062	0.0092	0.0081	0.0064	0.0085	0.0064	0.0054	0.0078	0.0054	0.0048	0.0061	0.0057	0.0067
Sup Fig. 6c Bee 11 to 19 IAPV
		RTHDA DWV neg			RTHDA DWV 2020-09-21 C			RTHDA DWV 2020-09-21 8			RTHDA DWV 2020-09-21 Y			RTHDA DWV unkown C			RTHDA DWV unkown 8			RTHDA DWV unkown Y			RTHDA DWV 2021-04-21 C			RTHDA DWV 2021-04-21 8			RTHDA DWV 2021-04-21 Y
		-0.0002	0.0004	0.0004	0.0015	0.0012	0.001	0.0087	0.0085	0.0089	0.0028	0.0024	0.0026	-0.0002	-0.0002	0.0003	0.0003	0.0006	0.0001	0.0002	0.0002	-6e-05	0.0002	0.0004	0.0005	3e-05	0.0001	0.0002	0.0139	0.0112	0.0117
Sup Fig. 6c Bee 1 to 10 DWV
		RTHDA DWV neg			RTHDA DWV bee C1			RTHDA DWV bee C2			RTHDA DWV bee C3			RTHDA DWV bee C4			RTHDA DWV bee C5			RTHDA DWV bee I1			RTHDA DWV bee I2			RTHDA DWV bee I3			RTHDA DWV bee I4			RTHDA DWV bee I5
			0.0002	0.0003		0.0004	0.0004	0.0004	0.0004	0.0003	0.0005	0.0003	0.0004		0.0005	0.0005		0.0005	0.0006	0.0005	0.0002	0.0005	0.0008	0.0007	2e-05	0.0006	0.0006	0.0004	-0.0001	0.0002	0.0005	0.0001	0.0008	7e-05
Sup Fig. 6c Bee 11 to 19 DWV
		RTHDA DWV neg			RTHDA DWV 2020-09-21 C			RTHDA DWV 2020-09-21 8			RTHDA DWV 2020-09-21 Y			RTHDA DWV unkown C			RTHDA DWV unkown 8			RTHDA DWV unkown Y			RTHDA DWV 2021-04-21 C			RTHDA DWV 2021-04-21 8			RTHDA DWV 2021-04-21 Y
		-0.0002	0.0004	0.0004	0.0015	0.0012	0.001	0.0087	0.0085	0.0089	0.0028	0.0024	0.0026	-0.0002	-0.0002	0.0003	0.0003	0.0006	0.0001	0.0002	0.0002	-6e-05	0.0002	0.0004	0.0005	3e-05	0.0001	0.0002	0.0139	0.0112	0.0117
		RTHDA IAPV neg			RTHDA IAPV C2 A			RTHDA IAPV C5 A
		0.0022	0.0019	0.0024	0.0092	0.0044	0.0049	0.0036	0.0027	0.0034
